# Supplementary material for: Maternal Glycemia and Its Pattern Associated with Offspring Neurobehavioral Development: A Chinese Birth Cohort Study
Source: Nutrients. 2025 Jan 11;17(2):257. doi: 10.3390/nu17020257 (PMC11767945; doi:10.3390/nu17020257)
Supplement: Supplementary file 1 [file nutrients-17-00257-s001.zip]

Archive with 1 entries (1 files):
- nutrients-3373529-supplementary.pdf
